# Supplementary material for: Distinct amyloid fibril structures formed by ALS-causing SOD1 mutants G93A and D101N
Source: EMBO Rep. 2025 Aug 26;26(19):4820–46. doi: 10.1038/s44319-025-00557-8 (PMC12508129; doi:10.1038/s44319-025-00557-8)
Supplement: Supplementary file 3 — Source data Fig. 4 [file 44319_2025_557_MOESM3_ESM.xlsx]

## Sheet: Figure 4A
	SH-SY5Y-MTT															Mean	SD		p
	0.997	0.797	0.62	0.673		0.997	0.856	1.069	0.898		1.04398	0.896335	1.11937	0.940314		1	0.10082
	0.856	0.812	0.634	0.769		0.797	0.812	0.74	0.693		0.834555	0.850262	0.774869	0.725654		0.79634	0.05723		0.0062
	1.069	0.74	0.628	0.788		0.62	0.634	0.628	0.692		0.649215	0.663874	0.657592	0.724607		0.67382	0.03439		0.0001	0.0104541
	0.898	0.693	0.692	0.608		0.673	0.769	0.788	0.608		0.704712	0.805236	0.825131	0.636649		0.74293	0.08831		0.00859753	0.349286

## Sheet: Figure 4B
	SH-SY5Y-CCK8																Mean	SD		p
	0.649	0.497	0.434	0.414			0.649	0.709	0.707	0.649		0.956522	1.04495	1.042	0.956522		1	0.05022
	0.709	0.544	0.412	0.402			0.497	0.544	0.519	0.525		0.732498	0.801769	0.764923	0.773766		0.76824	0.02854		0.000199992
	0.707	0.519	0.397	0.411			0.434	0.412	0.397	0.415		0.639646	0.607222	0.585114	0.611643		0.61091	0.0224		7.77595e-06	0.000129596
	0.649	0.525	0.415	0.47			0.53	0.467	0.411	0.47		0.781135	0.688283	0.605748	0.692704		0.69197	0.07164		0.000410145	0.0952853

## Sheet: Figure 4C
	293T-MTT
											Mean	SD		p
	1.589	1.338	1.383	1.649		1.06662	0.898137	0.928344	1.1069		1	0.10227
	1.371	1.125	1.145	1.231		0.920289	0.75516	0.768585	0.826313		0.81759	0.0751		0.0347
	0.969	1.105	0.914	1.031		0.650445	0.741735	0.613526	0.692062		0.67444	0.05515		0.0007	0.0218737
	1.35	1.227	1	1.021		0.906192	0.823628	0.671254	0.68535		0.77161	0.11303		0.0093	0.523263

## Sheet: Figure 4D
		293T-CCK8
												Mean	SD		p
		1.857	1.88	2.127	1.764		0.973781	0.985842	1.11536	0.925013		1	0.08128
		1.419	1.538	1.348	1.651		0.744101	0.806502	0.706869	0.865758		0.78081	0.06998		0.00644873
		1.233	1.351	1.345	1.057		0.646565	0.708443	0.705296	0.554274		0.67029	0.09274		0.000699788	0.0446069
		1.441	1.519	1.203	1.528		0.755637	0.796539	0.630834	0.801259		0.74607	0.07951		0.0042525	0.536156

## Sheet: Figure 4E
	HT-22-MTT
						1.01975						Mean	SD		p
	0	1.04	0.987	1.09	0.962		1.01986	0.967884	1.06889	0.943368		1	0.05591
	WT	0.856	0.771	0.823	0.799		0.839421	0.756068	0.807061	0.783525		0.796519	0.03539		0.000846826
	G93A	0.682	0.725	0.734	0.737		0.668791	0.710959	0.719784	0.722726		0.705565	0.02502		7.24923e-05	0.00570317
	D101N	0.895	0.833	0.745	0.854		0.877666	0.816867	0.730571	0.83746		0.815641	0.06208		0.00450327	0.61175

## Sheet: Figure 4F
	HT-22-CCK8												Mean	SD		p
	0	2.395	2.437	2.592	2.335			0.981658	0.998873	1.0624	0.957065		1	0.045
	WT	2.198	2.218	2.05	1.964			0.900912	0.90911	0.84025	0.805001		0.86382	0.04981		0.00666915
	G93A	1.68	1.671	1.908	1.807			0.688595	0.684906	0.782047	0.74065		0.72405	0.04629		0.000140561	0.00627917
	D101N	1.839	1.739	2.148	2.044			0.753766	0.712778	0.880418	0.837791		0.79619	0.07656		0.00373017	0.189118
