# Supplementary material for: Distinct amyloid fibril structures formed by ALS-causing SOD1 mutants G93A and D101N
Source: EMBO Rep. 2025 Aug 26;26(19):4820–46. doi: 10.1038/s44319-025-00557-8 (PMC12508129; doi:10.1038/s44319-025-00557-8)
Supplement: Supplementary file 4 — Source data Fig.6 [file 44319_2025_557_MOESM4_ESM.xlsx]

## Sheet: Figure 6A
	SH-SY5Y-MTT											Mean	SD		p
	0	0.697	0.595	0.606	0.569		1.13012	0.964734	0.98257	0.922578		1	0.09032
	WT	0.412	0.455	0.389	0.472		0.668018	0.737738	0.630726	0.765302		0.70045	0.06194		0.00155723
	G93A	0.372	0.349	0.338	0.382		0.603162	0.565869	0.548034	0.619376		0.58411	0.03287		0.000131221	0.0160403
	D101N	0.35	0.364	0.373	0.371		0.567491	0.590191	0.604783	0.60154		0.591	0.01688		0.000111916	0.0143252

## Sheet: Figure 6B
	SH-SY5Y-CCK8											Mean	SD		p
	0	1.284	1.289	1.339	1.366		0.973096	0.976885	1.01478	1.03524		1	0.0301
	WT	1.029	1.091	1.197	0.99		0.779841	0.826828	0.907162	0.750284		0.81603	0.06844		0.00265437
	G93A	0.923	0.904	0.872	0.884		0.699507	0.685108	0.660856	0.669951		0.67886	0.01702		1.57107e-06	0.00807778
	D101N	0.877	0.895	0.931	0.968		0.664646	0.678287	0.70557	0.733611		0.69553	0.03056		7.63784e-06	0.0182481

## Sheet: Figure 6C
		293T-MTT
													Mean	SD		p
		0	0.704	0.671	0.674	0.683		1.03075	0.98243	0.986823	1		1	0.02182
		WT	0.489	0.412	0.429	0.408		0.715959	0.603221	0.628111	0.597365		0.63616	0.05484		1.73608e-05
		G93A	0.375	0.407	0.386	0.358		0.549048	0.5959	0.565154	0.524158		0.55857	0.03007		3.64197e-07	0.0477084
		D101N	0.391	0.391	0.36	0.392		0.572474	0.572474	0.527086	0.573939		0.56149	0.02295		1.46444e-07	0.0457743

## Sheet: Figure 6D
	293T-CCK8
												Mean	SD		p
	0	1.295	1.332	1.484	1.387		0.942161	0.96908	1.07967	1.00909		1	0.05981
	WT	1.019	1.126	1.104	1.271		0.74136	0.819207	0.803201	0.9247		0.82212	0.07618		0.0104141
	G93A	0.921	0.945	0.974	0.84		0.670062	0.687523	0.708621	0.611131		0.66933	0.04188		0.000101551	0.0125972
	D101N	0.95	1.005	0.855	0.934		0.69116	0.731175	0.622044	0.67952		0.68097	0.04509		0.00014334	0.0188657

## Sheet: Figure 6E
	HT-22-MTT											Mean	SD		p
	0	0.985	1.04	1.052	1.07		0.950084	1.00313	1.01471	1.03207		1	0.03534
	WT	0.856	0.821	0.826	0.863		0.825657	0.791898	0.796721	0.832409		0.81167	0.02033		9.08099e-05
	G93A	0.514	0.502	0.621	0.716		0.49578	0.484205	0.598987	0.69062		0.5674	0.09701		0.000157117	0.00263274
	D101N	0.741	0.747	0.711	0.727		0.714734	0.720521	0.685797	0.70123		0.70557	0.01546		4.98828e-06	0.000164968

## Sheet: Figure 6F
	HT-22-CCK8											Mean	SD		p
	0	1.807	1.68	1.766	1.696		1.04015	0.967046	1.01655	0.976256		1	0.03433
	WT	1.553	1.458	1.636	1.53		0.893942	0.839257	0.941718	0.880702		0.8889	0.04222		0.00647737
	G93A	1.268	1.454	1.214	1.385		0.729889	0.836955	0.698806	0.797237		0.76572	0.06279		0.000607233	0.0173358
	D101N	1.354	1.362	1.391	1.449		0.779393	0.783998	0.800691	0.834077		0.79954	0.02478		7.89543e-05	0.01069
