# Supplementary material for: Distinct amyloid fibril structures formed by ALS-causing SOD1 mutants G93A and D101N
Source: EMBO Rep. 2025 Aug 26;26(19):4820–46. doi: 10.1038/s44319-025-00557-8 (PMC12508129; doi:10.1038/s44319-025-00557-8)
Supplement: Supplementary file 5 — Figure EV1 Source Data [file 44319_2025_557_MOESM5_ESM.xlsx]

## Sheet: Sheet1
		pitch								Mean	SD
	G93A	260	239	256	238	240	247	225	237	242.72	11.2345
	D101N	64	66	62	61	67	73	58	63	64.25	4.52769
